# Supplementary material for: Dynamic Stability of Volatile Organic Compounds in Respiratory Air in Schizophrenic Patients and Its Potential Predicting Efficacy of TAAR Agonists
Source: Molecules. 2023 May 27;28(11):4385. doi: 10.3390/molecules28114385 (PMC10254278; doi:10.3390/molecules28114385)
Supplement: Supplementary file 1 [file molecules-28-04385-s001.zip]

Archive with 1 entries (1 files):
- molecules-2398639-supplementary.pdf
